# Supplementary material for: Consumption of Common Bean Suppresses the Obesogenic Increase in Adipose Depot Mass: Impact of Dose and Biological Sex
Source: Nutrients. 2023 Apr 22;15(9):2015. doi: 10.3390/nu15092015 (PMC10180429; doi:10.3390/nu15092015)
Supplement: Supplementary file 1 [file nutrients-15-02015-s001.zip › Supplementary Tables S1-S3.xlsx]

## Sheet: Table S1. Diet formulation
Ingredient	0% Bean Control	17.5% Bean	35% Bean	70% Bean	Low Fat Control		Experimental diets modified from the original diet formulations
	g/100g	g/100g	g/100g	g/100g	g/100g
Solka-Floc	7.5	4	2	1	4.7
Cooked, whole white kidney bean	0	10.2	20.4	40.8	0		For the bean treatment groups, the whole bean was cooked and processed with the leachate, freeze‑dried, and homogenized into a fine powder; variety used in each diet was white kidney
Corn starch	15.9	15.2	12.1	2	29.9
Casein	23.5	19.4	15.3	7.1	19		Casein contains ≥85% protein.
Cerelose (Dextrose)	7.2	7.2	7.2	7.2	3.3
Sucrose	25	23	22	21	33.2
Vitamin mix	1.1	1.1	1.1	1.1	1		Dyets #310025 AIN‑93G vitamin mix.
DL-Methionine	0.3	0.3	0.3	0.3	0.3		Dyets #402950.
L-Tryptophan	0	0.02	0.03	0.06	0		Sigma T0254-25G.
Choline bitartrate	0.2	0.2	0.2	0.2	0.2		41% choline, Dyets #400750.
Mineral mix 4	3.8	3.8	3.8	3.8	4.3		Dyets #210025 AIN-93G mineral mix.
Corn oil	11.32	11.32	11.32	11.32	0
Anhydrous milk fat	4.24	4.24	4.24	4.24	0
Soybean oil	0	0	0	0	2.4
Lard	0	0	0	0	1.9
TOTAL (g)	100	100	100	100	100

## Sheet: Table S2. Canonical pathways
Canonical Pathways	Activation z-scores				-logp-values				-logB-H p-values
	Mesenteric fat		Subcutaneous fat		Mesenteric fat		Subcutaneous fat		Mesenteric fat		Subcutaneous fat
	F	M	F	M	F	M	F	M	F	M	F	M
14-3-3-mediated Signaling	1.134	N/A	N/A	N/A	1.76605	0.224874	0.718062	0.72666	1.17223	0.109397	0.193911	0.481309
3-phosphoinositide Biosynthesis	1.265	N/A	N/A	-2.449	1.26626	0	0.429613	1.46313	0.889029	0	0.153824	0.912357
3-phosphoinositide Degradation	1.265	N/A	N/A	-2	1.44949	0	0.468557	0.727349	0.984668	0	0.153824	0.481309
4-1BB Signaling in T Lymphocytes	N/A	N/A	N/A	N/A	1.69726	0.38018	0	0	1.11947	0.189992	0	0
4-aminobutyrate Degradation I	N/A	N/A	N/A	N/A	2.55295	0	0	0	1.72874	0	0	0
Acetyl-CoA Biosynthesis III (from Citrate)	N/A	N/A	N/A	N/A	0	1.80359	0	0	0	1.10558	0	0
Actin Cytoskeleton Signaling	1.134	-1	N/A	-1.897	2.40203	3.28643	0.69822	6.65969	1.61885	2.19758	0.193911	5.03458
Actin Nucleation by ARP-WASP Complex	N/A	N/A	N/A	N/A	2.09117	3.1763	0	3.09506	1.37782	2.12131	0	2.21079
Acute Myeloid Leukemia Signaling	1	1	N/A	0	1.6464	2.50228	0	2.35704	1.09918	1.68407	0	1.56343
Acute Phase Response Signaling	-0.577	-0.447	-1	-2.236	4.73322	2.03926	2.93453	4.15303	3.31658	1.29601	0.817264	2.98297
Adrenomedullin signaling pathway	1.265	-1.633	N/A	-2.236	1.34183	1.02288	0	1.06592	0.916179	0.558946	0	0.676502
Agranulocyte Adhesion and Diapedesis	N/A	N/A	N/A	N/A	4.51725	10.6851	1.35276	6.68131	3.19791	8.72698	0.349435	5.03458
Airway Pathology in Chronic Obstructive Pulmonary Disease	N/A	N/A	N/A	N/A	1.52202	0.547206	1.41012	0	1.0235	0.278877	0.349435	0
AMPK Signaling	-1	-1.633	N/A	-1.633	1.41572	1.05278	0.70526	1.17709	0.959173	0.575716	0.193911	0.737758
Antigen Presentation Pathway	N/A	N/A	N/A	N/A	2.17433	1.63474	0	1.9706	1.44344	0.988328	0	1.28158
Antioxidant Action of Vitamin C	-0.707	1.342	N/A	N/A	2.05147	1.46599	0.790198	0.411711	1.35343	0.854261	0.193911	0.295128
Apelin Adipocyte Signaling Pathway	N/A	N/A	N/A	2	0.808095	1.82146	0.354387	3.97308	0.573298	1.11864	0.148235	2.85914
Apelin Cardiomyocyte Signaling Pathway	0.378	N/A	N/A	N/A	1.47182	0	0	0.489455	1.00457	0	0	0.348359
Apelin Endothelial Signaling Pathway	1.265	N/A	N/A	0	2.8372	0	0	1.07158	1.91111	0	0	0.677172
Apelin Liver Signaling Pathway	-2.236	N/A	N/A	N/A	2.89546	0.458183	0.803423	0	1.94864	0.242036	0.198035	0
Apoptosis Signaling	0	N/A	N/A	N/A	1.37344	0	0	0.461664	0.92993	0	0	0.328894
April Mediated Signaling	0.447	N/A	N/A	N/A	2.76227	1.55057	0	0	1.86415	0.922902	0	0
Atherosclerosis Signaling	N/A	N/A	N/A	N/A	7.54547	3.58277	0.687933	4.54684	5.60595	2.43769	0.193911	3.29459
Axonal Guidance Signaling	N/A	N/A	N/A	N/A	4.24487	0.743758	0	1.41086	3.01856	0.406848	0	0.878773
B Cell Activating Factor Signaling	2	N/A	N/A	N/A	3.49676	2.33994	0	0	2.38115	1.55795	0	0
BEX2 Signaling Pathway	1.134	N/A	N/A	N/A	2.41962	0.857771	0.391915	0	1.62221	0.463166	0.153824	0
Biotin-carboxyl Carrier Protein Assembly	N/A	N/A	N/A	N/A	0	3.13577	1.72539	3.38879	0	2.10196	0.349435	2.42006
Breast Cancer Regulation by Stathmin1	0.186	-0.471	0	-2.53	2.21344	2.19207	0.285131	0.7885	1.4735	1.42711	0.11725	0.515878
Bupropion Degradation	N/A	N/A	N/A	N/A	0	0.485209	0.834187	1.46248	0	0.249757	0.198035	0.912357
Calcium Signaling	1	N/A	N/A	N/A	0	0	0	1.33844	0	0	0	0.827447
Cardiac Hypertrophy Signaling	0.535	N/A	N/A	-1	2.48797	0	0	0.435296	1.68412	0	0	0.310694
Cardiac Hypertrophy Signaling (Enhanced)	-0.392	0.816	N/A	-3.162	4.79954	1.90593	0	2.29352	3.33715	1.18337	0	1.5184
Caveolar-mediated Endocytosis Signaling	N/A	N/A	N/A	N/A	3.30504	2.93136	0	6.62564	2.25013	1.9637	0	5.03458
CD27 Signaling in Lymphocytes	N/A	N/A	N/A	N/A	2.09123	0.646527	0	0	1.37782	0.356827	0	0
CD28 Signaling in T Helper Cells	2.828	1.414	N/A	-2.121	0.74515	2.08711	0	1.70533	0.53263	1.3352	0	1.08991
CD40 Signaling	0.707	N/A	N/A	N/A	3.67799	1.67377	0.460724	0.731148	2.52332	1.00794	0.153824	0.481309
CDC42 Signaling	2.236	1.134	N/A	-2.236	0	1.68314	0	1.1046	0	1.01286	0	0.696025
CDP-diacylglycerol Biosynthesis I	N/A	N/A	N/A	N/A	1.38997	0	0	0	0.941809	0	0	0
CDX Gastrointestinal Cancer Signaling Pathway	0	-1.897	N/A	-0.447	1.30351	2.84995	0	1.04493	0.897592	1.90992	0	0.667265
Cell Cycle Control of Chromosomal Replication	3.162	N/A	N/A	N/A	5.1355	0.230158	0	0	3.59392	0.109397	0	0
Cell Cycle: G2/M DNA Damage Checkpoint Regulation	-1.89	N/A	N/A	N/A	3.86708	0	0.565996	0.35051	2.68089	0	0.153824	0.255872
Cellular Effects of Sildenafil (Viagra)	N/A	N/A	N/A	N/A	0.737908	0	0.611567	2.06124	0.52944	0	0.153824	1.34006
Cholecystokinin/Gastrin-mediated Signaling	1.265	N/A	N/A	N/A	2.93479	0.927029	0	0	1.97299	0.49786	0	0
Choline Biosynthesis III	N/A	N/A	N/A	N/A	0	1.64585	0	0	0	0.98879	0	0
Circadian Rhythm Signaling	N/A	N/A	N/A	N/A	1.6988	0	1.04462	0	1.11947	0	0.287112	0
Clathrin-mediated Endocytosis Signaling	N/A	N/A	N/A	N/A	2.67332	1.75749	0.839584	3.73413	1.7945	1.07816	0.198035	2.71446
Coagulation System	-1	0	N/A	N/A	1.655	2.66957	0	0.470241	1.09918	1.76485	0	0.334713
Colorectal Cancer Metastasis Signaling	-0.302	-1.134	N/A	-2.449	1.97949	1.1841	0	0.99661	1.3149	0.657375	0	0.644331
Complement System	N/A	N/A	N/A	-0.447	0	7.04764	1.64171	9.46076	0	5.39058	0.349435	7.12933
Coronavirus Pathogenesis Pathway	-1.5	0	N/A	N/A	3.19985	0.398502	0	0.36674	2.17238	0.204292	0	0.26645
Coronavirus Replication Pathway	N/A	N/A	N/A	N/A	0.791657	0	1.48373	0	0.559708	0	0.349435	0
Corticotropin Releasing Hormone Signaling	-0.333	N/A	N/A	N/A	1.3311	0	0	0	0.915954	0	0	0
CREB Signaling in Neurons	0.6	-0.229	N/A	-2.887	1.22549	2.43387	0	1.25483	0.874866	1.63415	0	0.777709
Crosstalk between Dendritic Cells and Natural Killer Cells	2.449	0.816	N/A	-2	4.63268	2.50228	0	4.00313	3.25743	1.68407	0	2.86203
CTLA4 Signaling in Cytotoxic T Lymphocytes	-4.025	-2.558	N/A	1.897	0.378209	4.41074	0	0.981619	0.258234	3.09611	0	0.634719
CXCR4 Signaling	0.632	N/A	N/A	N/A	2.21429	0.565513	0	0.500929	1.4735	0.290474	0	0.354193
D-myo-inositol-5-phosphate Metabolism	0.905	N/A	N/A	-2	1.73497	0	0.457	0.705872	1.14441	0	0.153824	0.473088
Death Receptor Signaling	-0.378	N/A	N/A	N/A	2.0112	0	0	0.507146	1.33493	0	0	0.354696
Dendritic Cell Maturation	2.858	0.258	N/A	-2.887	1.9487	2.88374	0	1.95041	1.29815	1.93425	0	1.26734
Differential Regulation of Cytokine Production in Intestinal Epithelial Cells by IL-17A and IL-17F	N/A	N/A	N/A	N/A	0	0.514987	0	1.52985	0	0.266172	0	0.961846
Dilated Cardiomyopathy Signaling Pathway	N/A	N/A	N/A	-1.342	0	0	0.611567	2.06124	0	0	0.153824	1.34006
Docosahexaenoic Acid (DHA) Signaling	N/A	N/A	N/A	N/A	0.951165	0.344316	0	2.00164	0.675974	0.178212	0	1.29395
Dopamine Degradation	N/A	N/A	N/A	N/A	1.7868	0.400235	0	0	1.1864	0.204292	0	0
Dopamine-DARPP32 Feedback in cAMP Signaling	0.333	N/A	N/A	N/A	1.52106	0	0	0	1.0235	0	0	0
Eicosanoid Signaling	N/A	N/A	N/A	N/A	1.67827	3.94037	1.14037	3.76207	1.10672	2.68125	0.287112	2.72068
EIF2 Signaling	2.449	N/A	N/A	-1	1.94763	0	0	0.887146	1.29815	0	0	0.562185
Endocannabinoid Cancer Inhibition Pathway	-0.378	-1	N/A	0.816	0.768202	0.696297	0.216847	2.10228	0.549535	0.391423	0.0863479	1.35631
Endometrial Cancer Signaling	N/A	N/A	N/A	N/A	0.254154	0.614194	0	1.47485	0.174291	0.33005	0	0.912357
Ephrin A Signaling	N/A	N/A	N/A	N/A	0.368142	0.773288	0	1.75128	0.252096	0.423728	0	1.12742
Ephrin Receptor Signaling	-0.816	N/A	N/A	N/A	1.62892	1.38632	0	1.99699	1.08734	0.789959	0	1.29395
Epithelial Adherens Junction Signaling	1.134	N/A	N/A	-0.447	0.67172	0	0	1.41962	0.480389	0	0	0.880584
ERK/MAPK Signaling	-0.333	-0.447	N/A	N/A	1.78042	3.19918	0.404201	1.85959	1.18332	2.12191	0.153824	1.21186
Erythropoietin Signaling Pathway	-0.535	-1.633	N/A	-1	3.38569	1.21226	0	0.808577	2.31147	0.668647	0	0.525224
Ethanol Degradation II	N/A	N/A	N/A	N/A	1.655	0	0	0	1.09918	0	0	0
Ethanol Degradation IV	N/A	N/A	N/A	N/A	2.16687	0	0	0	1.44043	0	0	0
Extrinsic Prothrombin Activation Pathway	N/A	N/A	N/A	N/A	1.06586	1.59233	0	0	0.768141	0.960577	0	0
Factors Promoting Cardiogenesis in Vertebrates	0	N/A	N/A	N/A	2.09322	0	0	0	1.37782	0	0	0
FAK Signaling	0.973	0.667	N/A	-3.962	0.787577	5.05199	0	2.54446	0.557848	3.67368	0	1.73808
FAT10 Cancer Signaling Pathway	N/A	N/A	N/A	N/A	1.72833	0.261608	0.565996	0.933231	1.141	0.130892	0.153824	0.599626
Fatty Acid Biosynthesis Initiation II	N/A	N/A	N/A	N/A	0	1.50598	0	1.632	0	0.882349	0	1.04487
Fatty Acid α-oxidation	N/A	N/A	N/A	N/A	1.58859	0	0	0	1.06404	0	0	0
Fatty Acid β-oxidation III (Unsaturated, Odd Number)	N/A	N/A	N/A	N/A	0	0	0	1.33605	0	0	0	0.827447
Fc Epsilon RI Signaling	1.414	0	N/A	-2.646	1.52202	2.57533	0.278006	3.3057	1.0235	1.71067	0.114977	2.38081
Fcγ Receptor-mediated Phagocytosis in Macrophages and Monocytes	0.632	-1.89	N/A	-3.317	3.18736	3.14849	0	7.8565	2.16866	2.10422	0	6.06914
FGF Signaling	-1	N/A	N/A	0	0.560812	0	0.376225	1.73025	0.399444	0	0.153824	1.11063
fMLP Signaling in Neutrophils	-0.333	N/A	N/A	-2.449	3.11623	0.818708	0	2.34121	2.11456	0.442685	0	1.55385
FXR/RXR Activation	N/A	N/A	N/A	N/A	2.73385	1.83066	0.723265	2.42368	1.84225	1.11864	0.193911	1.62373
G Beta Gamma Signaling	-1.134	N/A	N/A	N/A	1.32827	0	0	0	0.915954	0	0	0
G-Protein Coupled Receptor Signaling	-0.333	0.218	N/A	-2.138	2.64495	2.39956	0	1.41108	1.78476	1.60583	0	0.878773
Gap Junction Signaling	N/A	N/A	N/A	N/A	2.05585	0	0.448564	1.07303	1.35343	0	0.153824	0.677172
Germ Cell-Sertoli Cell Junction Signaling	N/A	N/A	N/A	N/A	1.41203	0	0.535649	1.29669	0.959173	0	0.153824	0.799385
Glioblastoma Multiforme Signaling	0.577	N/A	N/A	N/A	2.58638	0.29642	0	0	1.74952	0.14722	0	0
Glioma Invasiveness Signaling	1.342	-1	N/A	-1	1.59813	2.23236	0.431085	1.96955	1.06798	1.46179	0.153824	1.28158
Glucocorticoid Receptor Signaling	N/A	N/A	N/A	N/A	1.84021	3.82035	4.06788	8.18157	1.21874	2.59466	1.64958	6.32727
Glutamate Degradation III (via 4-aminobutyrate)	N/A	N/A	N/A	N/A	2.04802	0	0	0	1.35343	0	0	0
Glutathione Redox Reactions I	N/A	N/A	N/A	N/A	0.223573	1.12058	0.775042	2.33141	0.152307	0.62489	0.193911	1.55022
Glutathione-mediated Detoxification	N/A	N/A	N/A	0	0	2.57943	0	4.16225	0	1.71067	0	2.98297
Glycogen Degradation II	N/A	N/A	N/A	N/A	0	0.761513	0	2.07671	0	0.420428	0	1.34101
Glycogen Degradation III	N/A	N/A	N/A	N/A	0	0.701196	0	1.94391	0	0.392445	0	1.2657
GM-CSF Signaling	N/A	N/A	N/A	-2.236	0.76855	0.520848	0	2.85536	0.549535	0.266172	0	2.00824
GP6 Signaling Pathway	-1.698	-1.342	N/A	-2.828	7.12814	3.03919	0	5.57885	5.31356	2.04834	0	4.12248
GPCR-Mediated Nutrient Sensing in Enteroendocrine Cells	0.333	N/A	N/A	N/A	1.95847	0	0	0	1.29815	0	0	0
Granulocyte Adhesion and Diapedesis	N/A	N/A	N/A	N/A	3.56729	11.5675	0.928998	5.58639	2.44069	9.3876	0.243091	4.12248
Growth Hormone Signaling	-1.414	N/A	N/A	N/A	2.81648	0.512563	0.440619	1.29232	1.9021	0.26544	0.153824	0.799385
Gustation Pathway	0.632	0.378	N/A	-1.342	1.00228	1.3767	0	1.03804	0.718299	0.784101	0	0.667265
Gα12/13 Signaling	2.646	N/A	N/A	-2.236	2.07841	0	0	1.68837	1.36934	0	0	1.0771
Gαi Signaling	-0.707	N/A	N/A	N/A	1.93036	0	0.229868	0.309222	1.29187	0	0.0971242	0.223308
Gαq Signaling	0.302	N/A	N/A	N/A	4.658	0.554526	0	0.492192	3.26255	0.281286	0	0.349693
Hepatic Cholestasis	N/A	N/A	N/A	N/A	2.18145	0.737376	0.468557	0.410016	1.44605	0.405453	0.153824	0.294754
Hepatic Fibrosis / Hepatic Stellate Cell Activation	N/A	N/A	N/A	N/A	6.78547	3.57623	2.10459	4.70501	5.02204	2.43769	0.464437	3.43428
Hepatic Fibrosis Signaling Pathway	0.186	-0.258	N/A	-3.162	7.81657	5.95023	0	3.28778	5.79787	4.37236	0	2.37549
HGF Signaling	0.447	N/A	N/A	-1	1.66823	2.93056	0.246005	3.76767	1.10589	1.9637	0.0971242	2.72068
HIF1α Signaling	0.707	-2.646	N/A	-2.333	0.708276	1.75749	0.839584	3.08526	0.509119	1.07816	0.198035	2.20867
Histamine Degradation	N/A	N/A	N/A	N/A	1.58859	0	0	0	1.06404	0	0	0
Histidine Degradation VI	N/A	N/A	N/A	N/A	0.669955	0.445574	0	1.37203	0.479923	0.234122	0	0.848762
HMGB1 Signaling	1.89	N/A	N/A	N/A	2.2345	1.77657	0	0.87303	1.47587	1.088	0	0.55444
HOTAIR Regulatory Pathway	0.632	-0.816	N/A	-1.342	2.31732	1.35322	1.07322	1.36116	1.54413	0.764352	0.287112	0.845974
ICOS-ICOSL Signaling in T Helper Cells	3.357	2.887	N/A	-1.633	1.35785	2.528	0	0.841232	0.921473	1.68873	0	0.544847
IGF-1 Signaling	-1.342	N/A	N/A	N/A	1.79208	1.07605	0	0.898984	1.18836	0.58631	0	0.571878
IL-10 Signaling	-2.496	-2.53	N/A	-1	2.9946	3.77263	0.595293	0.966138	2.00932	2.56273	0.153824	0.621483
IL-12 Signaling and Production in Macrophages	-0.229	1.807	N/A	0.258	3.83641	5.26071	0.726907	6.84715	2.66281	3.81283	0.193911	5.11779
IL-15 Production	N/A	0.816	N/A	-1.342	0.276308	1.87796	0.265975	1.82035	0.188047	1.16042	0.107745	1.18789
IL-17A Signaling in Fibroblasts	N/A	N/A	N/A	N/A	1.53711	0.344316	0	0.441648	1.02356	0.178212	0	0.313528
IL-2 Signaling	N/A	0	N/A	N/A	0.523049	1.78546	0	1.43874	0.367672	1.09219	0	0.896192
IL-23 Signaling Pathway	1	N/A	N/A	N/A	1.87402	0.787893	0.597013	0.993487	1.24625	0.429918	0.153824	0.644331
IL-3 Signaling	0.447	N/A	N/A	-1	1.01127	0.451946	0	1.8531	0.721738	0.238935	0	1.21186
IL-33 Signaling Pathway	-0.277	-0.816	N/A	-1.633	3.6462	1.13045	0.944245	1.64158	2.50832	0.628733	0.243091	1.05051
IL-6 Signaling	0.816	-1	N/A	N/A	1.32827	1.27378	0.252435	0.713141	0.915954	0.704385	0.0989517	0.47548
IL-7 Signaling Pathway	N/A	N/A	N/A	-1	0	0.904642	0	1.87174	0	0.484447	0	1.21701
IL-8 Signaling	1.155	-2.309	N/A	-2.121	2.6332	3.88227	0	3.70052	1.78476	2.64019	0	2.69131
IL-9 Signaling	-0.447	N/A	N/A	N/A	4.0843	0.370714	0	1.19804	2.87178	0.182006	0	0.750278
ILK Signaling	0.632	-0.447	N/A	-1	1.64366	1.00734	0	3.85513	1.09918	0.546186	0	2.77898
Induction of Apoptosis by HIV1	-0.447	N/A	N/A	N/A	1.82337	0	0	0.270641	1.21291	0	0	0.192067
Inhibition of Matrix Metalloproteases	N/A	0	N/A	0	0.925936	2.49482	1.59892	2.9566	0.66311	1.68286	0.349435	2.09147
iNOS Signaling	N/A	N/A	N/A	N/A	1.83604	1.4253	0.588974	0	1.21874	0.821325	0.153824	0
Integrin Signaling	0.577	-0.707	N/A	-3.162	1.48844	1.7132	0	3.66732	1.01173	1.03842	0	2.67831
Intrinsic Prothrombin Activation Pathway	-0.378	N/A	N/A	N/A	4.43053	0.31315	0	0.40761	3.14423	0.159885	0	0.293667
JAK/STAT Signaling	0.447	N/A	N/A	N/A	1.38414	0.857771	0.391915	1.14209	0.938314	0.463166	0.153824	0.719226
Kinetochore Metaphase Signaling Pathway	1.667	N/A	N/A	N/A	2.63402	0	0.296119	0	1.78476	0	0.120855	0
Lanosterol Biosynthesis	N/A	N/A	N/A	N/A	1.51024	0	0	0	1.02189	0	0	0
Leptin Signaling in Obesity	0	N/A	N/A	N/A	2.62629	0.473562	0.417381	1.22062	1.78368	0.243017	0.153824	0.760257
Leukocyte Extravasation Signaling	2.236	-0.258	N/A	-3.3	7.46664	7.12224	0	12.814	5.59407	5.41943	0	10.1815
Leukotriene Biosynthesis	N/A	N/A	N/A	N/A	0.425439	1.64585	1.04266	1.88511	0.290968	0.98879	0.287112	1.22578
LPS-stimulated MAPK Signaling	1.342	N/A	N/A	N/A	1.79334	0.824672	0.380058	0.57952	1.18836	0.444078	0.153824	0.404637
LPS/IL-1 Mediated Inhibition of RXR Function	N/A	N/A	N/A	N/A	0.414164	0.970205	1.64312	1.97619	0.284204	0.522069	0.349435	1.28158
LXR/RXR Activation	-1.265	1.414	N/A	2.449	4.56219	5.39826	1.36534	3.98072	3.22473	3.9173	0.349435	2.85914
Lymphotoxin β Receptor Signaling	2.236	N/A	N/A	N/A	2.83639	1.25564	0	0.865736	1.91111	0.69895	0	0.549637
Macrophage Alternative Activation Signaling Pathway	1.606	1.387	0	-1.897	4.75293	4.69377	1.40429	3.83752	3.31658	3.35893	0.349435	2.77326
Macrophage Classical Activation Signaling Pathway	1.387	0.905	N/A	-2.828	2.63822	3.67422	0.474471	2.73978	1.78476	2.47956	0.153824	1.90667
Macropinocytosis Signaling	N/A	N/A	N/A	-1	1.066	1.49721	0	2.69638	0.768141	0.881542	0	1.87684
Mechanisms of Viral Exit from Host Cells	N/A	N/A	N/A	N/A	1.43091	0	0	0.415726	0.970921	0	0	0.295152
Melanocyte Development and Pigmentation Signaling	N/A	N/A	N/A	-1	0	0.339723	0	1.54632	0	0.178212	0	0.966944
Melanoma Signaling	N/A	N/A	N/A	N/A	0.337352	0.731779	0.565996	1.68003	0.232465	0.405453	0.153824	1.07288
Melatonin Signaling	0	N/A	N/A	N/A	2.77701	0	0.435811	0	1.87225	0	0.153824	0
MIF Regulation of Innate Immunity	N/A	N/A	N/A	N/A	1.33467	1.49839	0.613712	0	0.915954	0.881542	0.153824	0
MIF-mediated Glucocorticoid Regulation	N/A	N/A	N/A	N/A	1.61428	0.960343	0.690381	0	1.07654	0.517152	0.193911	0
Mismatch Repair in Eukaryotes	2	N/A	N/A	N/A	2.70897	0	0	0	1.82381	0	0	0
Mitochondrial Dysfunction	0.816	-2.449	N/A	-1.667	0	0.338276	0.429641	1.67272	0	0.178149	0.153824	1.06964
Molecular Mechanisms of Cancer	N/A	N/A	N/A	N/A	5.32714	1.27154	0	1.07173	3.7556	0.704385	0	0.677172
MSP-RON Signaling In Cancer Cells Pathway	1.89	0	N/A	0	1.16051	0.747088	0	2.20245	0.833779	0.408095	0	1.44505
MSP-RON Signaling In Macrophages Pathway	0	-2.646	N/A	-0.378	1.93597	2.55477	0	3.28367	1.29187	1.69906	0	2.37549
MSP-RON Signaling Pathway	N/A	N/A	N/A	N/A	1.47973	1.19984	0	5.29028	1.01003	0.66357	0	3.92877
mTOR Signaling	0.707	N/A	N/A	N/A	3.42757	0.361833	0	0	2.33314	0.178994	0	0
Multiple Sclerosis Signaling Pathway	2.84	1.265	N/A	-1.89	2.40514	2.54993	0.387485	1.79038	1.61885	1.69906	0.153824	1.16224
Myelination Signaling Pathway	-0.218	0.302	N/A	-1.633	2.86462	1.82535	0	0.726377	1.9251	1.11864	0	0.481309
Natural Killer Cell Signaling	3.3	0.775	N/A	-3.051	4.87599	6.20938	0	6.16931	3.38877	4.59371	0	4.61604
Neuregulin Signaling	N/A	N/A	N/A	N/A	0.81181	2.59613	0.2805	1.90645	0.575582	1.71723	0.115051	1.23303
Neuroinflammation Signaling Pathway	3.5	-1.069	N/A	-2.887	2.66544	4.32815	0	5.24108	1.79287	3.03282	0	3.90965
Neuropathic Pain Signaling In Dorsal Horn Neurons	0.707	N/A	N/A	N/A	1.88584	0.672969	0.324937	0.935824	1.25096	0.375749	0.136623	0.599626
Neuroprotective Role of THOP1 in Alzheimer's Disease	2.333	N/A	N/A	N/A	3.42824	0.907847	2.13521	1.26387	2.33314	0.484447	0.464437	0.783706
Neutrophil Extracellular Trap Signaling Pathway	3.024	-0.447	N/A	-2.828	4.01655	5.00201	0.314094	5.66978	2.8174	3.64599	0.133839	4.15126
NF-κB Activation by Viruses	1.633	1.342	N/A	N/A	1.9853	2.8427	0	0.632818	1.31685	1.90992	0	0.430523
NOD1/2 Signaling Pathway	0.832	-0.333	N/A	-2.236	2.21876	2.50455	0	1.13953	1.4735	1.68407	0	0.719226
Noradrenaline and Adrenaline Degradation	N/A	N/A	N/A	N/A	1.57501	0.352801	0	0	1.05324	0.178212	0	0
NRF2-mediated Oxidative Stress Response	N/A	N/A	N/A	N/A	0	0.289843	0.354348	1.65214	0	0.144619	0.148235	1.05711
Osteoarthritis Pathway	-0.905	-0.447	N/A	-2	2.94929	3.41589	0.726907	2.15797	1.9798	2.30291	0.193911	1.40633
Oxidative Ethanol Degradation III	N/A	N/A	N/A	N/A	1.00376	0.225402	0.51813	1.53183	0.718299	0.109397	0.153824	0.961846
Oxytocin In Brain Signaling Pathway	0	0	N/A	-1.342	1.67355	0.418235	0	1.06592	1.10589	0.214498	0	0.676502
Oxytocin Signaling Pathway	-0.258	0.447	N/A	-1.134	1.52667	0.340856	0.579176	1.30565	1.0235	0.178212	0.153824	0.803527
P2Y Purigenic Receptor Signaling Pathway	0.707	N/A	N/A	-2	2.54878	0.458346	0	1.14365	1.72874	0.242036	0	0.719226
p38 MAPK Signaling	1.134	N/A	N/A	N/A	1.48463	0.534297	1.39193	0	1.01173	0.271693	0.349435	0
p53 Signaling	-1.342	N/A	N/A	1	1.49243	0.6986	0.33435	2.22123	1.01281	0.391792	0.138765	1.45801
PAK Signaling	N/A	N/A	N/A	N/A	0.81181	2.59613	0	3.32795	0.575582	1.71723	0	2.39447
Palmitate Biosynthesis I (Animals)	N/A	N/A	N/A	N/A	0	1.3333	0	1.45845	0	0.752559	0	0.912357
Pathogen Induced Cytokine Storm Signaling Pathway	0.949	-0.192	0.378	-4	11.1274	10.3209	2.02748	5.04383	8.71081	8.44199	0.454273	3.73359
Pathogenesis of Multiple Sclerosis	N/A	N/A	N/A	N/A	0	2.08377	0	0.996481	0	1.3352	0	0.644331
Paxillin Signaling	N/A	N/A	N/A	-2.236	1.31796	2.81761	0	5.31201	0.907782	1.89295	0	3.92877
PD-1, PD-L1 cancer immunotherapy pathway	-3.606	-2.53	N/A	0.816	4.58049	5.13008	0	2.77921	3.22473	3.7283	0	1.93914
PEDF Signaling	N/A	N/A	N/A	N/A	1.34133	0	0	0.586755	0.916179	0	0	0.404637
PFKFB4 Signaling Pathway	N/A	N/A	N/A	N/A	0.357526	1.4022	0	0.363613	0.248381	0.80205	0	0.26645
Phagosome Formation	0.87	-1.18	-1.414	-4.382	2.22686	15.7566	1.48762	9.02584	1.4735	13.0996	0.349435	6.94731
Phagosome Maturation	N/A	N/A	N/A	N/A	0.440631	3.03849	1.10446	2.56954	0.302745	2.04834	0.287112	1.75663
Phenylalanine Degradation I (Aerobic)	N/A	N/A	N/A	N/A	0	0	1.60181	0	0	0	0.349435	0
Phosphatidylglycerol Biosynthesis II (Non-plastidic)	N/A	N/A	N/A	N/A	1.30509	0	0	0	0.897592	0	0	0
Phospholipases	-0.816	-1	N/A	N/A	2.27154	1.63201	0.450492	0.253608	1.50812	0.988328	0.153824	0.178658
PI3K/AKT Signaling	1.134	N/A	N/A	N/A	4.28161	2.34347	0	3.87286	3.04106	1.55795	0	2.78447
PKCθ Signaling in T Lymphocytes	4.146	2.183	N/A	-2.121	1.0014	2.46791	0	0.47738	0.718299	1.66211	0	0.337683
PPARα/RXRα Activation	0	N/A	N/A	N/A	3.41507	0	0	0.39614	2.33087	0	0	0.284821
Pregnenolone Biosynthesis	N/A	N/A	N/A	N/A	0.693746	0.458183	0	1.40091	0.499822	0.242036	0	0.872257
Primary Immunodeficiency Signaling	N/A	N/A	N/A	N/A	5.78497	8.74976	2.2083	4.17921	4.14912	6.9958	0.464437	2.98297
Production of Nitric Oxide and Reactive Oxygen Species in Macrophages	1.147	-2.121	N/A	-2.138	6.28078	3.0333	0	8.9777	4.6045	2.04834	0	6.94731
Proline Degradation	N/A	N/A	N/A	N/A	0	0	0	1.45845	0	0	0	0.912357
Prostanoid Biosynthesis	N/A	N/A	N/A	N/A	0.569719	3.37074	0	3.74349	0.402977	2.26999	0	2.71446
Prostate Cancer Signaling	N/A	N/A	N/A	N/A	1.59993	0.269876	0.288165	0.411711	1.06798	0.133958	0.117837	0.295128
Protein Citrullination	N/A	N/A	N/A	N/A	0	0	1.50626	0	0	0	0.349435	0
Protein Kinase A Signaling	-0.447	1.342	-1	1	3.67279	0.329382	0.582141	1.26388	2.52332	0.170637	0.153824	0.783706
PTEN Signaling	-1	N/A	N/A	2	1.34614	3.1789	0.209826	3.37128	0.916271	2.12131	0.0837805	2.42006
Pulmonary Fibrosis Idiopathic Signaling Pathway	-2.041	-1.134	N/A	-2.236	4.50061	0.842901	0	1.04252	3.19791	0.453017	0	0.667265
Pulmonary Healing Signaling Pathway	-0.277	1.342	N/A	-2	2.03852	0.688675	0	0.685103	1.35023	0.387645	0	0.459186
Putrescine Degradation III	-1	N/A	N/A	N/A	3.32655	0.531063	0	0	2.26209	0.270206	0	0
Pyridoxal 5'-phosphate Salvage Pathway	-0.447	N/A	N/A	N/A	1.82337	0	0	0	1.21291	0	0	0
Pyrimidine Deoxyribonucleotides De Novo Biosynthesis I	N/A	N/A	N/A	N/A	1.48388	0.514987	0	0.623648	1.01173	0.266172	0	0.430523
RAC Signaling	N/A	N/A	N/A	-2.236	1.20395	4.19505	0	5.28248	0.864676	2.91821	0	3.92877
RANK Signaling in Osteoclasts	1	-2	N/A	N/A	1.6464	1.25646	0	1.03727	1.09918	0.69895	0	0.667265
Regulation of Actin-based Motility by Rho	0.447	N/A	N/A	N/A	2.02776	2.63842	0	3.37317	1.34351	1.7448	0	2.42006
Regulation of Cellular Mechanics by Calpain Protease	N/A	N/A	N/A	N/A	1.66987	2.52624	0	3.17026	1.10589	1.68873	0	2.27019
Regulation of eIF4 and p70S6K Signaling	N/A	N/A	N/A	N/A	2.81359	1.60692	0	2.24691	1.9021	0.971054	0	1.47778
Regulation Of The Epithelial Mesenchymal Transition By Growth Factors Pathway	-1.134	N/A	N/A	-1.342	1.43558	0	0	1.11684	0.973178	0	0	0.700955
Regulation of the Epithelial-Mesenchymal Transition Pathway	N/A	N/A	N/A	N/A	1.39463	0	0.457	0.705872	0.944136	0	0.153824	0.473088
Remodeling of Epithelial Adherens Junctions	N/A	N/A	N/A	N/A	0.454856	0	1.16224	2.07584	0.309237	0	0.287112	1.34101
Renal Cell Carcinoma Signaling	N/A	N/A	N/A	N/A	0	0.892615	0.404341	1.8531	0	0.481072	0.153824	1.21186
Renin-Angiotensin Signaling	-0.447	0	N/A	-2	0.764778	0.907847	0.270702	1.84843	0.549535	0.484447	0.110079	1.21161
Retinol Biosynthesis	0	N/A	N/A	N/A	2.50767	0.773288	0	0.370436	1.69849	0.423728	0	0.26645
RHOA Signaling	0.707	N/A	N/A	N/A	1.41282	0.50951	0	0.368156	0.959173	0.264074	0	0.26645
RHOGDI Signaling	-0.632	N/A	N/A	1	3.28954	1.62835	0	4.20536	2.24397	0.988328	0	2.98787
Role Of Chondrocytes In Rheumatoid Arthritis Signaling Pathway	1.667	-1.342	N/A	N/A	1.50656	1.14187	0	0.638158	1.02189	0.63094	0	0.430582
Role of Hypercytokinemia/hyperchemokinemia in the Pathogenesis of Influenza	N/A	0	N/A	N/A	0	1.33043	0.376225	0.572403	0	0.752559	0.153824	0.40233
Role of IL-17A in Arthritis	N/A	N/A	N/A	N/A	1.50812	0.646527	0	1.53183	1.02189	0.356827	0	0.961846
Role of JAK family kinases in IL-6-type Cytokine Signaling	0	N/A	N/A	N/A	2.52022	0.892615	1.05026	0.624808	1.70564	0.481072	0.287112	0.430523
Role of JAK1 and JAK3 in γc Cytokine Signaling	N/A	N/A	N/A	N/A	0.784157	1.63201	0	2.88343	0.557848	0.988328	0	2.02912
Role of JAK2 in Hormone-like Cytokine Signaling	-0.707	N/A	N/A	N/A	3.20898	1.13095	0.488028	0.783159	2.17255	0.628733	0.153824	0.514314
Role of Macrophages, Fibroblasts and Endothelial Cells in Rheumatoid Arthritis	N/A	N/A	N/A	N/A	5.75284	3.07428	0	1.36653	4.14912	2.06068	0	0.848014
Role of NFAT in Cardiac Hypertrophy	1.508	N/A	N/A	N/A	1.33537	0	0	0.30941	0.915954	0	0	0.223308
Role Of Osteoblasts In Rheumatoid Arthritis Signaling Pathway	0.535	0.302	N/A	0	1.70029	2.75514	0.69822	0.492322	1.11947	1.83845	0.193911	0.349693
Role of Osteoblasts, Osteoclasts and Chondrocytes in Rheumatoid Arthritis	N/A	N/A	N/A	N/A	1.93216	1.98561	0	0.881415	1.29187	1.25283	0	0.558588
Role Of Osteoclasts In Rheumatoid Arthritis Signaling Pathway	-0.209	-3.357	N/A	-3.873	4.89164	5.65335	0.234305	8.28945	3.38877	4.14242	0.0971242	6.35596
Role of p14/p19ARF in Tumor Suppression	N/A	N/A	N/A	N/A	0.214624	0.421955	0	1.31763	0.144336	0.216686	0	0.81228
Role of Pattern Recognition Receptors in Recognition of Bacteria and Viruses	1	-1	N/A	-2.646	1.27266	3.07775	0.201445	4.78492	0.890298	2.06068	0.0819968	3.49489
Role of PI3K/AKT Signaling in the Pathogenesis of Influenza	-1	N/A	N/A	N/A	1.27529	1.0676	0.465982	1.37063	0.890298	0.583728	0.153824	0.848762
S100 Family Signaling Pathway	1.581	-1.257	0.707	-3.411	2.97095	5.69471	0.93443	3.89863	1.99364	4.1516	0.243091	2.79765
Salvage Pathways of Pyrimidine Deoxyribonucleotides	N/A	N/A	N/A	N/A	1.52734	0.876441	0	0	1.0235	0.469805	0	0
Salvage Pathways of Pyrimidine Ribonucleotides	0	0	N/A	N/A	1.51338	1.1747	0.337574	0.50116	1.02189	0.654369	0.139381	0.354193
Semaphorin Neuronal Repulsive Signaling Pathway	0.447	N/A	N/A	2	1.36135	2.01244	0	2.69647	0.921473	1.27446	0	1.87684
Semaphorin Signaling in Neurons	N/A	N/A	N/A	N/A	1.95125	0.207584	0	0.289245	1.29815	0.100757	0	0.208238
Senescence Pathway	-1.604	-0.447	-2	-0.816	1.33938	0.480502	1.3823	0.850374	0.916179	0.246692	0.349435	0.546761
Serotonin and Melatonin Biosynthesis	N/A	N/A	N/A	N/A	0	1.04244	1.42843	1.16502	0	0.575716	0.349435	0.73396
Serotonin Degradation	-1.342	N/A	N/A	N/A	1.65101	0	0	0	1.09918	0	0	0
Serotonin Receptor Signaling	N/A	N/A	N/A	N/A	0	0.802912	1.48373	1.00955	0	0.433658	0.349435	0.646604
Sertoli Cell-Sertoli Cell Junction Signaling	N/A	N/A	N/A	N/A	1.57123	0.969609	0.426986	3.115	1.05221	0.522069	0.153824	2.2229
Signaling by Rho Family GTPases	1.265	-0.816	N/A	-2.333	3.16427	3.47236	0	5.4375	2.15417	2.34678	0	4.00917
Sirtuin Signaling Pathway	-1.134	N/A	-1.342	N/A	0	0	1.41386	0	0	0	0.349435	0
Sphingosine-1-phosphate Signaling	0	N/A	N/A	0	2.90504	0.534297	0	1.27463	1.9508	0.271693	0	0.788297
SPINK1 Pancreatic Cancer Pathway	-3.464	N/A	N/A	N/A	6.60644	0.614194	0.499706	0.805499	4.88877	0.33005	0.153824	0.525224
STAT3 Pathway	0	N/A	N/A	N/A	1.61237	0.785944	0.239787	1.66355	1.07654	0.429918	0.0971242	1.06451
Stearate Biosynthesis I (Animals)	N/A	1	N/A	1	0.76855	2.30961	0.445512	2.03223	0.549535	1.53337	0.153824	1.31885
Sumoylation Pathway	-1.134	N/A	N/A	N/A	1.83827	0.31589	0	0	1.21874	0.159894	0	0
Superoxide Radicals Degradation	N/A	N/A	N/A	N/A	0.653658	0	1.30621	0	0.468688	0	0.319271	0
Superpathway of Cholesterol Biosynthesis	N/A	N/A	N/A	N/A	1.2279	0	1.84242	0	0.874866	0	0.349435	0
Superpathway of Citrulline Metabolism	N/A	N/A	N/A	N/A	0	0	0	1.88511	0	0	0	1.22578
Superpathway of Inositol Phosphate Compounds	1.155	N/A	N/A	-2.449	1.51552	0	0.3607	1.23306	1.02189	0	0.148235	0.761967
Synaptic Long Term Depression	-0.302	N/A	N/A	N/A	1.35484	0	0	0	0.921473	0	0	0
Systemic Lupus Erythematosus In B Cell Signaling Pathway	2.357	1.46	-1	-1.291	0	2.91038	0	1.60457	0	1.95229	0	1.02133
T Cell Receptor Signaling	3.922	2.746	N/A	-2.309	1.35359	5.23943	0	1.21662	0.921473	3.81283	0	0.760257
TEC Kinase Signaling	1.508	0	N/A	-3	0.884592	2.66603	0	2.05871	0.630814	1.76485	0	1.34006
Th1 and Th2 Activation Pathway	N/A	N/A	N/A	N/A	11.4295	11.4121	0	3.68609	8.71183	9.35713	0	2.6871
Th1 Pathway	3.771	2.887	N/A	-1.633	9.79932	9.04865	0	4.00556	7.68371	7.23669	0	2.86203
Th2 Pathway	3.357	1.508	N/A	-1.342	10.4411	12.2563	0	3.65683	8.20052	9.90029	0	2.67758
Thiosulfate Disproportionation III (Rhodanese)	N/A	N/A	N/A	N/A	0	0	0	1.45845	0	0	0	0.912357
Thrombin Signaling	0.905	N/A	N/A	N/A	2.35134	0	0	0.306804	1.57319	0	0	0.222121
Thyroid Cancer Signaling	1.342	0	N/A	N/A	1.01127	1.44427	0.404341	1.1804	0.721738	0.836428	0.153824	0.738273
TNFR1 Signaling	1.342	N/A	N/A	N/A	3.03395	0.255991	0	0	2.04055	0.129135	0	0
TNFR2 Signaling	1	N/A	N/A	N/A	4.34991	1.04676	0	0.501992	3.09463	0.575716	0	0.354193
Toll-like Receptor Signaling	N/A	N/A	N/A	N/A	2.55495	3.64378	1.05966	0.632818	1.72874	2.47808	0.287112	0.430523
TR/RXR Activation	N/A	N/A	N/A	N/A	0.58303	1.97989	1.0053	3.33005	0.413135	1.25226	0.259631	2.39447
TREM1 Signaling	1.342	-2.236	N/A	-2.646	1.49844	2.1353	0	4.46966	1.0163	1.37587	0	3.23515
Triacylglycerol Biosynthesis	-1	N/A	N/A	N/A	1.56706	0.235043	2.29347	0.320597	1.05078	0.109467	0.464437	0.229719
Triacylglycerol Degradation	0	N/A	N/A	N/A	2.01962	0.216261	0	0.817027	1.33937	0.105747	0	0.526992
Tryptophan Degradation to 2-amino-3-carboxymuconate Semialdehyde	N/A	N/A	N/A	N/A	1.88087	0	0	0	1.24956	0	0	0
Tryptophan Degradation X (Mammalian, via Tryptamine)	N/A	N/A	N/A	N/A	2.04579	1.175	0	0	1.35343	0.654369	0	0
Tumor Microenvironment Pathway	-0.577	-1.633	N/A	-2	2.41561	1.19352	0.505492	0.79636	1.62221	0.66357	0.153824	0.521837
TWEAK Signaling	-2	N/A	N/A	N/A	2.27327	0.352801	0	0	1.50812	0.178212	0	0
Type II Diabetes Mellitus Signaling	1.633	N/A	N/A	N/A	1.68479	0	0	0.572389	1.11013	0	0	0.40233
Tyrosine Biosynthesis IV	N/A	N/A	N/A	N/A	0	0	1.72539	0	0	0	0.349435	0
VDR/RXR Activation	0.447	0	N/A	N/A	1.9853	3.64378	0.408617	0.220112	1.31685	2.47808	0.153824	0.152321
VEGF Signaling	0	N/A	N/A	-0.816	0.436646	0	0	2.95307	0.299901	0	0	2.09147
Virus Entry via Endocytic Pathways	N/A	N/A	N/A	N/A	1.52202	0.936802	0	1.89171	1.0235	0.505056	0	1.22578
WNT/β-catenin Signaling	0.333	N/A	N/A	N/A	1.35467	0.286532	0.521969	0	0.921473	0.144619	0.153824	0
Wound Healing Signaling Pathway	-3.273	0.707	N/A	0	4.39365	1.33227	0.324475	1.11109	3.12314	0.752559	0.136623	0.69874
© 2000-2023 QIAGEN. All rights reserved.

## Sheet: Table S3. Diseases & Functions
Diseases and Bio Functions	Activation z-scores				-logp-values				-logB-H p-values
	Mesenteric fat		Subcutaneous fat		Mesenteric fat		Subcutaneous fat		Mesenteric fat		Subcutaneous fat
	F	M	F	M	F	M	F	M	F	M	F	M
Abdominal cancer	2.477	N/A	0.956	N/A	17.237	0	3.71872	0	15.292	0	2.27396	0
Abdominal carcinoma	2.361	N/A	N/A	N/A	17.9945	0	0	0	16.0042	0	0	0
Abdominal neoplasm	2.318	N/A	-0.015	N/A	18.5014	0	4.09504	0	16.484	0	2.51643	0
Accumulation of cells	2.232	0.19	-1.293	-0.413	18.9433	28.2051	4.65348	13.9033	16.9078	26.1414	2.89665	12.2287
Activation of blood cells	2.374	0.32	-0.073	-2.246	34.8759	65.4988	5.38663	31.9374	32.1169	62.5713	3.36879	29.0053
Activation of cells	1.484	-0.174	-0.479	-2.091	36.2485	66.0623	7.23463	35.1881	33.4295	63.1001	4.59954	31.9928
Activation of leukocytes	2.087	0.412	0.172	-2.136	33.1837	67.3535	5.38409	32.388	30.5016	64.3534	3.36879	29.4146
Activation of lymphatic system cells	3.198	1.695	N/A	N/A	29.5642	49.9593	0	0	27.0298	47.3328	0	0
Activation of lymphocytes	3.356	1.714	N/A	-1.911	29.3191	48.4047	0	20.3362	26.8091	45.8404	0	18.3035
Activation of lymphoid cells	N/A	1.598	N/A	-2.033	0	49.3716	0	21.1391	0	46.7615	0	19.0633
Activation of macrophages	N/A	-0.403	N/A	-2.115	0	14.8294	0	10.6751	0	13.2666	0	9.14722
Activation of mononuclear leukocytes	3.09	1.468	0.967	-1.765	30.4795	50.7579	3.83498	21.129	27.8919	48.0967	2.35286	19.0586
Activation of myeloid cells	N/A	-0.561	-1.203	-2.005	0	22.0697	3.25058	19.3088	0	20.213	2.05756	17.3353
Activation of T lymphocytes	3.188	1.956	N/A	-1.452	23.7183	34.3695	0	13.7639	21.4636	32.1476	0	12.1043
Adaptive immune response	N/A	-2.423	N/A	N/A	0	11.3009	0	0	0	9.88172	0	0
Adhesion of blood cells	3.205	0.769	-1.867	-4.724	27.5189	39.9698	4.29975	28.019	25.1259	37.6005	2.66465	25.3243
Adhesion of granulocytes	N/A	-0.286	N/A	-2.479	0	12.597	0	13.8557	0	11.1237	0	12.1876
Adhesion of immune cells	3.423	1.004	-1.396	-4.489	27.125	40.7844	3.34014	27.3049	24.7498	38.3764	2.11348	24.7294
Adhesion of lymphocytes	3.016	2.884	N/A	-3.099	12.9024	13.5701	0	9.52595	11.1263	12.0563	0	8.05765
Adhesion of mononuclear leukocytes	2.892	2.461	N/A	-3.885	12.0917	16.6002	0	14.1324	10.3492	14.9567	0	12.4467
Adhesion of myeloid cells	N/A	-0.353	N/A	-2.963	0	18.1195	0	16.2637	0	16.3962	0	14.4576
Adhesion of phagocytes	N/A	-0.295	N/A	-2.436	0	18.102	0	16.9113	0	16.3828	0	15.0714
Adhesion of T lymphocytes	2.799	2.522	N/A	N/A	10.6486	11.0615	0	0	8.99928	9.66155	0	0
Adhesion of tumor cell lines	1.396	N/A	N/A	-2.205	9.60144	0	0	9.79322	8.02596	0	0	8.30121
Advanced extracranial solid tumor	0.834	N/A	N/A	-2.003	11.675	0	0	7.64287	9.96125	0	0	6.31386
Advanced malignant solid tumor	1.577	0.211	N/A	-2.139	12.055	10.368	0	9.14604	10.3179	9.00414	0	7.70535
Advanced malignant tumor	2.755	-0.65	N/A	-3.348	17.5643	16.6603	0	12.6246	15.5995	15.0133	0	11.0204
Advanced stage tumor	2.755	N/A	N/A	N/A	17.9164	0	0	0	15.9356	0	0	0
Aggregation of blood cells	N/A	N/A	N/A	-3.527	0	0	0	9.1884	0	0	0	7.74258
Aggregation of blood platelets	N/A	N/A	N/A	-3.251	0	0	0	8.28007	0	0	0	6.89991
Aggregation of cells	0.766	N/A	N/A	-3.024	10.9402	0	0	9.24819	9.27976	0	0	7.79456
Allergy	1.101	-0.221	N/A	-3.093	9.36503	11.8112	0	10.0413	7.80929	10.3598	0	8.53468
Anaphylaxis	N/A	N/A	N/A	-2.369	0	0	0	8.21689	0	0	0	6.84332
Angiogenesis	0.987	N/A	-2.275	-2.01	15.4591	0	4.21294	8.85253	13.5666	0	2.60813	7.42809
Antibody response	2.201	2.577	N/A	-1.96	14.0926	21.8474	0	14.3213	12.2688	20.0046	0	12.6266
Antimicrobial response	2.714	-2.425	N/A	-2.207	10.543	10.8512	0	9.7167	8.90221	9.46202	0	8.23039
Aplasia or hypoplasia	-2.737	N/A	N/A	N/A	9.92662	0	0	0	8.32948	0	0	0
Asthma	N/A	N/A	N/A	-2.2	0	0	0	9.14683	0	0	0	7.70535
Binding of bacteria	N/A	N/A	N/A	-2.209	0	0	0	7.23896	0	0	0	5.9439
Binding of blood cells	3.245	1.154	-2.043	-5.037	28.0839	41.2679	4.3346	29.2902	25.6661	38.8393	2.68727	26.5209
Binding of blood platelets	N/A	N/A	N/A	-2.512	0	0	0	8.44785	0	0	0	7.05759
Binding of granulocytes	N/A	-0.518	N/A	-2.937	0	15.2232	0	16.9698	0	13.6404	0	15.1202
Binding of leukocytes	3.439	1.196	-1.599	-4.683	27.7417	41.5126	3.61309	27.6616	25.3427	39.0733	2.24777	25.0306
Binding of lymphatic system cells	3.444	3.12	N/A	-3.977	20.9476	19.3599	0	13.3619	18.7941	17.5833	0	11.7159
Binding of lymphocytes	3.205	2.985	N/A	-3.748	20.4975	19.3092	0	12.0437	18.3743	17.5372	0	10.4665
Binding of lymphoid cells	N/A	N/A	N/A	-3.864	0	0	0	12.9991	0	0	0	11.372
Binding of mononuclear leukocytes	3.2	2.457	N/A	-4.307	20.2651	22.6583	0	15.0545	18.1451	20.7812	0	13.3191
Binding of myeloid cells	N/A	-0.545	N/A	-3.41	0	25.1811	0	20.263	0	23.2331	0	18.2438
Binding of neutrophils	N/A	-0.724	N/A	-2.615	0	11.1798	0	15.6634	0	9.76979	0	13.8886
Binding of professional phagocytic cells	2.871	-0.338	N/A	-2.845	11.1813	23.9965	0	20.7336	9.50238	22.0886	0	18.6739
Binding of T lymphocytes	3.024	3.036	N/A	N/A	17.5684	15.5165	0	0	15.6014	13.9176	0	0
Binding of tumor cell lines	0.949	-0.182	N/A	-2.636	12.6517	12.2946	0	11.2757	10.8828	10.826	0	9.72546
Cancer	1.589	-0.718	N/A	-3.351	18.5201	10.6744	0	7.69243	16.5002	9.2929	0	6.35647
Cell death of blood cells	2.21	1.388	N/A	N/A	39.3636	50.6805	0	0	36.3686	48.037	0	0
Cell death of immune cells	2.346	1.556	1.167	-0.71	39.7603	52.5907	3.60519	25.6787	36.686	49.8503	2.24116	23.2493
Cell death of lymphoid organ	N/A	N/A	N/A	-2.236	0	0	0	8.72461	0	0	0	7.30986
Cell movement	2.377	1.269	0.543	-4.412	39.4382	39.8725	6.93023	25.7849	36.4183	37.5123	4.36208	23.33
Cell movement of antigen presenting cells	1.734	-0.026	0.656	-2.568	16.9705	25.5284	9.3382	15.2207	15.034	23.5734	5.75009	13.4699
Cell movement of B lymphocytes	N/A	3.021	N/A	-2.399	0	10.5553	0	8.29084	0	9.17943	0	6.90852
Cell movement of blood cells	3.746	1.455	N/A	N/A	40.485	57.7221	0	0	37.3138	54.9111	0	0
Cell movement of granulocytes	2.15	0.248	N/A	-2.887	12.0581	30.0719	0	29.4959	10.3197	27.939	0	26.6686
Cell movement of leukemia cell lines	N/A	2.991	N/A	N/A	0	10.3632	0	0	0	9.00083	0	0
Cell movement of leukocyte cell lines	N/A	2.157	N/A	N/A	0	10.2057	0	0	0	8.85534	0	0
Cell movement of leukocytes	3.434	1.542	1.025	-3.749	38.2679	52.4108	7.8429	38.7813	35.3185	49.7118	4.90678	35.1089
Cell movement of lymphatic system cells	N/A	3.367	N/A	-2.662	0	27.1415	0	15.1267	0	25.1043	0	13.3837
Cell movement of lymphocytes	3.301	3.49	N/A	-2.876	31.7565	26.8694	0	14.7189	29.1082	24.8732	0	13.0031
Cell movement of lymphoma cell lines	N/A	2.012	N/A	N/A	0	10.9883	0	0	0	9.59233	0	0
Cell movement of macrophages	0.71	-0.588	1.694	-2.072	14.3592	17.8975	7.95794	12.194	12.5222	16.1905	4.91267	10.6062
Cell movement of mononuclear leukocytes	3.005	2.869	N/A	-2.908	30.2023	31.1526	0	23.0954	27.6422	29.0033	0	20.8623
Cell movement of myeloid cells	2.463	-0.184	1.723	-2.837	21.5713	31.6982	7.27651	35.5208	19.3779	29.5376	4.6166	32.2463
Cell movement of neutrophils	2.184	0.037	N/A	-3.164	11.2596	25.8757	0	28.1235	9.57033	23.9098	0	25.4053
Cell movement of phagocytes	2.396	-0.283	0.664	-3.362	23.9303	34.5129	9.16334	34.1432	21.6623	32.2844	5.75009	31.0149
Cell movement of T lymphocytes	2.336	3.164	N/A	N/A	16.205	13.9274	0	0	14.2971	12.3951	0	0
Cell proliferation of T lymphocytes	2.122	0.435	N/A	-1.627	44.38	51.8196	0	13.288	41.1297	49.1399	0	11.6449
Cell proliferation of tumor cell lines	5.026	N/A	N/A	N/A	13.6352	0	0	0	11.8226	0	0	0
Cell rolling	N/A	2.125	N/A	N/A	0	10.2348	0	0	0	8.88089	0	0
Cell rolling of granulocytes	N/A	N/A	N/A	-2.302	0	0	0	7.31753	0	0	0	6.01525
Cell spreading of blood cells	N/A	N/A	N/A	-2.27	0	0	0	9.81754	0	0	0	8.32121
Cell survival	3.569	2.525	-0.837	-2.453	19.5527	15.6867	3.86408	9.2017	17.4813	14.0831	2.37339	7.75329
Cell tethering or rolling of leukocytes	N/A	1.382	N/A	-2.066	0	10.6137	0	11.368	0	9.23412	0	9.81455
Cell viability	3.668	2.182	-0.851	-2.977	19.6607	16.0844	3.88219	8.40489	17.5717	14.4612	2.38628	7.01577
Cell viability of blood cells	4.008	N/A	N/A	-3.757	18.2329	0	0	13.2372	16.233	0	0	11.5962
Cell viability of leukocytes	3.791	1.968	N/A	-3.24	18.3324	20.7053	0	12.7572	16.33	18.8994	0	11.1454
Cell viability of lymphatic system cells	3.593	2.973	N/A	N/A	14.3465	15.7817	0	0	12.5128	14.1716	0	0
Cell viability of lymphocytes	3.347	3.064	N/A	N/A	15.0708	14.1981	0	0	13.1988	12.655	0	0
Cell viability of mononuclear leukocytes	2.994	2.863	N/A	N/A	15.9744	14.6408	0	0	14.0704	13.0822	0	0
Cell viability of phagocytes	N/A	N/A	N/A	-2.142	0	0	0	8.09185	0	0	0	6.72154
Cell viability of T lymphocytes	2.453	N/A	N/A	N/A	10.7974	0	0	0	9.14147	0	0	0
Cell-mediated response	N/A	0.292	N/A	-2.149	0	17.8258	0	11.6496	0	16.1268	0	10.0877
Cellular homeostasis	4.098	3.145	N/A	-2.437	30.3394	38.6429	0	17.4678	27.7612	36.3175	0	15.5982
Cellular infiltration	2.316	2.105	1.345	-0.68	25.5443	30.8782	5.17289	23.1089	23.2284	28.7344	3.23676	20.8623
Cellular infiltration by leukocytes	2.337	2.438	1.529	-0.312	25.7037	28.6479	5.19216	21.853	23.3776	26.5702	3.25118	19.7487
Cellular infiltration by lymphocytes	1.098	3.441	N/A	N/A	10.9765	11.8222	0	0	9.31278	10.3685	0	0
Cellular infiltration by mononuclear leukocytes	1.314	3.255	N/A	N/A	9.96013	12.064	0	0	8.35815	10.6046	0	0
Central nervous system solid tumor	2.5	N/A	N/A	N/A	12.765	0	0	0	10.9932	0	0	0
Chemotaxis	2.24	0.153	-0.613	-3.093	19.6978	29.371	6.45199	24.0697	17.6058	27.2691	4.02403	21.7398
Chemotaxis of blood cells	N/A	N/A	N/A	-3.161	0	0	0	24.015	0	0	0	21.7043
Chemotaxis of granulocytes	N/A	N/A	-1.23	-2.795	0	0	3.72115	18.7224	0	0	2.27483	16.7864
Chemotaxis of leukocytes	2.724	0.18	N/A	-3.161	11.6818	27.5349	0	23.0979	9.96672	25.4891	0	20.8623
Chemotaxis of myeloid cells	2.358	0.029	-0.508	-2.712	9.47813	21.8435	6.32584	24.9643	7.91442	20.0034	3.95414	22.559
Chemotaxis of neutrophils	N/A	0.359	-1.673	-3.033	0	20.372	3.38925	19.4902	0	18.5736	2.14919	17.508
Chemotaxis of phagocytes	2.554	0.133	-0.969	-2.934	10.1413	24.9387	7.76915	23.4073	8.52745	22.9977	4.87879	21.1414
Cytolysis	1.34	-1.985	N/A	-2.779	10.6955	13.0014	0	9.72437	9.04171	11.5163	0	8.23664
Cytotoxicity	N/A	0.558	N/A	-2.074	0	15.2194	0	13.1113	0	13.6389	0	11.4783
Cytotoxicity of cells	N/A	0.717	N/A	-2.224	0	14.4778	0	12.1152	0	12.9249	0	10.5326
Cytotoxicity of leukocytes	N/A	0.975	N/A	-2.088	0	12.0966	0	13.7645	0	10.6361	0	12.1043
Damage of lung	N/A	-1.374	N/A	-3.501	0	11.0883	0	7.24552	0	9.68535	0	5.94876
Degranulation	N/A	-0.139	N/A	-2.381	0	18.7411	0	24.0317	0	16.9963	0	21.7115
Degranulation of cells	N/A	-0.142	N/A	-2.154	0	18.1642	0	22.2438	0	16.4366	0	20.0832
Degranulation of granulocytes	N/A	N/A	N/A	-2.425	0	0	0	7.55432	0	0	0	6.23118
Degranulation of leukocytes	N/A	0.483	N/A	-2.137	0	17.7263	0	21.4679	0	16.0351	0	19.3696
Degranulation of myeloid cells	N/A	0.169	N/A	-2.394	0	16.7528	0	21.2846	0	15.0988	0	19.192
Degranulation of phagocytes	N/A	0.344	N/A	-2.114	0	16.443	0	19.7108	0	14.8064	0	17.7151
Development of body trunk	2.38	2.689	N/A	N/A	15.2258	11.4934	0	0	13.3431	10.0573	0	0
Development of hematopoietic progenitor cells	N/A	2.581	N/A	N/A	0	13.2369	0	0	0	11.7383	0	0
Development of hematopoietic system	1.389	2.76	N/A	-2.248	9.53041	17.0168	0	7.3822	7.96221	15.3555	0	6.07526
Development of progenitor cells	N/A	2.324	N/A	N/A	0	13.1004	0	0	0	11.6104	0	0
Development of vasculature	0.912	N/A	-2.288	-2.01	16.852	0	3.88898	9.57378	14.9176	0	2.38955	8.09726
Differentiation of B lymphocytes	2.096	1.861	N/A	-1.19	17.2796	21.7027	0	9.1884	15.3325	19.8708	0	7.74258
Differentiation of helper T lymphocytes	2.737	N/A	N/A	N/A	10.2521	0	0	0	8.62915	0	0	0
Differentiation of mononuclear leukocytes	4.27	4.276	N/A	N/A	36.6417	48.8377	0	0	33.7715	46.2434	0	0
Differentiation of osteoclasts	N/A	-1.059	N/A	-2.139	0	13.0609	0	10.3829	0	11.5733	0	8.86433
Differentiation of T lymphocytes	3.543	2.808	N/A	-3.117	23.3319	21.888	0	9.03935	21.0859	20.0425	0	7.60121
Digestive system cancer	2.247	N/A	N/A	N/A	13.7542	0	0	0	11.9368	0	0	0
Dysgenesis	-2.737	N/A	N/A	N/A	9.8116	0	0	0	8.22022	0	0	0
Encephalitis	2.558	-0.255	N/A	-1.527	9.51016	16.0811	0	8.82046	7.94466	14.4596	0	7.39846
Endocrine gland tumor	2.152	N/A	N/A	N/A	17.6924	0	0	0	15.7208	0	0	0
Endocytosis	-0.618	-1.009	N/A	-4.509	11.565	17.6687	0	14.8217	9.85829	15.9795	0	13.0962
Endocytosis by eukaryotic cells	N/A	-1.372	N/A	-4.015	0	16.713	0	18.2758	0	15.0607	0	16.3668
Engulfment of antigen presenting cells	N/A	-1.354	N/A	-3.195	0	19.3032	0	16.3987	0	17.5336	0	14.5836
Engulfment of bacteria	N/A	N/A	N/A	-2.779	0	0	0	8.55348	0	0	0	7.1529
Engulfment of blood cells	N/A	-0.96	N/A	-4.237	0	19.6564	0	23.1751	0	17.8679	0	20.9176
Engulfment of cells	N/A	-1.096	N/A	-4.499	0	16.6764	0	18.3702	0	15.0259	0	16.4574
Engulfment of leukocytes	N/A	-1.028	N/A	-3.795	0	22.5092	0	22.5324	0	20.641	0	20.3462
Engulfment of myeloid cells	N/A	-1.642	N/A	-4.351	0	17.5241	0	22.6335	0	15.8463	0	20.4309
Engulfment of phagocytes	N/A	-1.444	N/A	-3.867	0	20.4913	0	21.2674	0	18.6879	0	19.186
Engulfment of tumor cell lines	N/A	N/A	N/A	-3.367	0	0	0	8.89066	0	0	0	7.46499
Expansion of blood cells	3.048	1.652	N/A	-0.652	15.2242	18.9697	0	9.23511	13.3431	17.2161	0	7.7841
Expansion of cells	2.95	1.499	N/A	-0.225	14.9664	17.605	0	9.5153	13.0999	15.9215	0	8.04835
Expansion of leukocytes	3.153	2.177	N/A	-0.261	14.3465	17.6399	0	9.78149	12.5128	15.9545	0	8.29092
Expansion of lymphatic system cells	3.016	1.503	N/A	N/A	14.2432	16.6142	0	0	12.4145	14.9689	0	0
Expansion of lymphocytes	3.108	1.851	N/A	N/A	14.4787	17.1485	0	0	12.6366	15.4819	0	0
Expansion of mononuclear leukocytes	2.92	N/A	N/A	-0.345	14.7323	0	0	7.84239	12.8799	0	0	6.49219
Expansion of T lymphocytes	3.065	1.585	N/A	N/A	12.18	13.323	0	0	10.4348	11.8206	0	0
Experimental autoimmune encephalomyelitis	2.39	0.08	N/A	-1.586	10.9686	14.355	0	7.39583	9.30597	12.8078	0	6.08796
Experimental colitis	-0.282	2.039	N/A	N/A	14.2563	24.075	10.0459	0	12.426	22.1607	6.1555	0
Extravasation	N/A	-0.617	N/A	-3.265	0	11.6966	0	8.64945	0	10.2495	0	7.24067
Flux of Ca2+	2.729	1.138	N/A	-2.46	10.5711	22.0186	0	10.822	8.92929	20.1703	0	9.28943
Flux of cation	2.882	N/A	N/A	N/A	10.2168	0	0	0	8.59583	0	0	0
Flux of ion	2.882	N/A	N/A	-2.598	10.0977	0	0	10.5033	8.48685	0	0	8.98013
Formation of germinal center	2.779	N/A	N/A	N/A	9.41641	0	0	0	7.85803	0	0	0
Formation of lymphoid organ	2.674	2.628	N/A	N/A	19.9198	23.9508	0	0	17.8156	22.046	0	0
Formation of lymphoid tissue	3.28	3.263	N/A	N/A	19.0989	24.4024	0	0	17.0527	22.475	0	0
Formation of thymus gland	2.099	1.628	N/A	N/A	9.43929	11.6146	0	0	7.87914	10.172	0	0
Generation of progenitor cells	N/A	2.324	N/A	N/A	0	13.4463	0	0	0	11.9351	0	0
Glioma	2.2	N/A	N/A	N/A	12.4362	0	0	0	10.6759	0	0	0
Growth of epithelial tissue	2.256	N/A	0.166	N/A	13.1612	0	3.36652	0	11.3702	0	2.13129	0
Growth of lesion	3.253	N/A	N/A	N/A	14.6447	0	0	0	12.7975	0	0	0
Growth of tumor	3.17	-2.705	N/A	N/A	14.3332	13.7177	0	0	12.5012	12.1961	0	0
Head and neck tumor	2.104	N/A	N/A	N/A	22.9111	0	0	0	20.6778	0	0	0
Hematopoiesis of mononuclear leukocytes	4.522	4.201	N/A	-3.598	35.5249	48.1023	0	19.4425	32.737	45.5522	0	17.4647
Hemostasis	N/A	N/A	N/A	-3.289	0	0	0	10.8871	0	0	0	9.35139
Hepato-pancreato-biliary cancer	2.304	N/A	N/A	N/A	11.4474	0	0	0	9.74976	0	0	0
Hereditary connective tissue disorder	N/A	N/A	N/A	2.748	0	0	0	8.66934	0	0	0	7.25937
Homeostasis of blood cells	4.401	3.664	N/A	N/A	28.3435	39.2522	0	0	25.8925	36.9042	0	0
Homeostasis of leukocytes	4.401	3.664	N/A	-3.697	28.6568	39.2467	0	16.6642	26.1846	36.9042	0	14.8399
Homeostasis of mononuclear leukocytes	N/A	3.721	N/A	-3.389	0	38.9621	0	14.8387	0	36.6283	0	13.1108
Homing of blood cells	N/A	0.376	N/A	-3.451	0	29.7798	0	23.8485	0	27.6627	0	21.5653
Homing of cells	2.938	0.224	-0.951	-3.505	23.4032	32.0419	7.37487	23.774	21.1528	29.8697	4.68862	21.4996
Homing of granulocytes	N/A	N/A	N/A	-2.795	0	0	0	19.7605	0	0	0	17.7601
Homing of leukocytes	3.063	0.384	-0.866	-3.449	13.4877	29.0212	7.03452	23.0415	11.6814	26.9292	4.44519	20.8163
Homing of neutrophils	N/A	N/A	N/A	-3.033	0	0	0	20.5814	0	0	0	18.527
Hypersensitive reaction	1.417	0.306	N/A	-2.706	11.238	21.6129	0	16.5811	9.5499	19.7836	0	14.7599
Hypoplasia	-2.751	N/A	N/A	N/A	9.61207	0	0	0	8.03567	0	0	0
Hypoplasia of lymphatic system	-5.014	N/A	N/A	N/A	9.9269	0	0	0	8.32948	0	0	0
Hypoplasia of lymphoid organ	-4.915	N/A	N/A	N/A	9.56379	0	0	0	7.99105	0	0	0
Immediate hypersensitivity	N/A	N/A	N/A	-2.929	0	0	0	10.9378	0	0	0	9.39887
Immune response of antigen presenting cells	N/A	-0.603	N/A	-3.159	0	21.3904	0	20.2694	0	19.5665	0	18.2453
Immune response of cells	1.355	-0.839	-1.453	-4.33	12.0624	27.0788	4.3586	26.7528	10.3226	25.0544	2.70338	24.2418
Immune response of leukocytes	1.614	-1.029	N/A	-4.202	9.98147	29.9015	0	32.4139	8.37556	27.7791	0	29.4146
Immune response of lymphocytes	N/A	N/A	N/A	-2.6	0	0	0	8.0658	0	0	0	6.69873
Immune response of macrophages	N/A	-1.224	N/A	-3.031	0	16.9688	0	18.2609	0	15.3093	0	16.3556
Immune response of myeloid cells	N/A	-0.933	N/A	-3.793	0	19.0836	0	25.7323	0	17.3186	0	23.2903
Immune response of phagocytes	N/A	-0.228	N/A	-3.258	0	23.6508	0	26.4592	0	21.7524	0	23.9629
Immune response of T lymphocytes	N/A	N/A	N/A	-2.214	0	0	0	7.14784	0	0	0	5.86636
Immune response of tumor cell lines	N/A	N/A	N/A	-3.77	0	0	0	9.72704	0	0	0	8.23789
Infection of mammalia	-3.88	-1.045	0.195	2.653	13.8057	34.3396	4.40297	17.6999	11.9851	32.1243	2.73773	15.8233
Inflammation of airway	N/A	N/A	N/A	-2.959	0	0	0	9.50461	0	0	0	8.03901
Inflammation of central nervous system	2.285	-0.402	N/A	-1.825	11.6312	16.2393	0	9.32442	9.91992	14.6128	0	7.86685
Inflammatory response	2.199	-0.108	0.046	-3.532	18.346	43.8423	5.93676	35.8254	16.3411	41.369	3.68984	32.454
Interaction of blood cells	3.325	N/A	N/A	N/A	28.5113	0	0	0	26.0463	0	0	0
Interaction of granulocytes	N/A	N/A	N/A	-2.744	0	0	0	18.0708	0	0	0	16.1801
Interaction of leukocytes	3.531	N/A	N/A	-4.555	28.1722	0	0	28.436	25.7479	0	0	25.693
Interaction of lymphocytes	3.539	3.029	N/A	-3.519	21.4491	20.1093	0	12.1959	19.2669	18.3158	0	10.6062
Interaction of lymphoma cell lines	N/A	N/A	N/A	-2.749	0	0	0	7.26292	0	0	0	5.96249
Interaction of mononuclear leukocytes	3.528	2.388	N/A	-4.096	21.4131	22.564	0	15.2775	19.2383	20.6899	0	13.5189
Interaction of phagocytes	3.272	-0.328	N/A	-2.836	11.8562	25.2219	0	22.192	10.1335	23.2704	0	20.0499
Interaction of T lymphocytes	3.388	3.057	N/A	-3.231	18.7372	16.4836	0	7.24866	16.7096	14.8453	0	5.95099
Interaction of tumor cell lines	0.999	-0.166	N/A	-2.751	13.0749	13.8122	0	11.5827	11.2869	12.2854	0	10.0259
Internalization of cells	N/A	-2.102	N/A	-4.102	0	14.9395	0	20.0058	0	13.3708	0	18.0008
Internalization of tumor cell lines	N/A	N/A	N/A	-3.382	0	0	0	11.3307	0	0	0	9.77886
Intraabdominal organ tumor	2.429	N/A	-0.015	N/A	17.2885	0	3.52494	0	15.337	0	2.22008	0
Invasive tumor	2.777	-0.563	N/A	-3.372	18.1164	11.3291	0	9.71028	16.1213	9.90573	0	8.22679
Ion homeostasis of cells	N/A	1.076	N/A	-2.635	0	21.4505	0	11.2594	0	19.6239	0	9.7108
Leukocyte migration	3.736	1.425	1.487	-3.994	40.4145	57.3341	8.60894	40.4706	37.3103	54.5479	5.49673	36.4972
Leukopoiesis	4.476	3.561	-0.1	-3.543	37.4498	52.5019	5.76449	22.4602	34.5611	49.7827	3.60652	20.2929
Lymphocyte homeostasis	4.294	3.721	N/A	-3.389	28.2232	38.2496	0	14.2328	25.7924	35.9325	0	12.5449
Lymphocyte migration	3.754	3.295	N/A	-3.455	31.6842	23.8444	0	12.6965	29.0466	21.9429	0	11.0886
Lymphopoiesis	4.555	4.217	N/A	-3.405	34.7593	48.5937	0	18.4159	32.0141	46.0147	0	16.4994
Maturation of blood cells	2.535	N/A	N/A	N/A	10.6167	0	0	0	8.97054	0	0	0
Maturation of cells	N/A	1.897	0	-2.362	0	13.1372	3.89492	8.46248	0	11.6448	2.39016	7.06766
Maturation of leukocytes	2.799	2.448	N/A	-1.861	12.2165	21.7658	0	12.8648	10.4686	19.9312	0	11.2454
Maturation of lymphocytes	N/A	2.754	N/A	N/A	0	16.3957	0	0	0	14.7642	0	0
Maturation of mononuclear leukocytes	N/A	2.754	N/A	N/A	0	17.854	0	0	0	16.151	0	0
Maturation of T lymphocytes	N/A	2.169	N/A	N/A	0	11.7452	0	0	0	10.2948	0	0
Metastasis	2.755	-0.65	N/A	-3.348	17.6143	14.6129	0	11.0852	15.6449	13.0558	0	9.5431
Metastatic solid tumor	1.577	N/A	N/A	-2.139	11.5435	0	0	7.74368	9.83969	0	0	6.40471
Migration of antigen presenting cells	N/A	-0.662	-1.027	-2.691	0	24.0136	3.62806	14.2583	0	22.1025	2.25739	12.5681
Migration of cells	2.108	1.132	0.334	-4.353	36.3808	40.5614	7.50223	24.385	33.5455	38.1634	4.69104	22.0136
Migration of granulocytes	N/A	-1.597	N/A	-3.27	0	13.9409	0	14.7917	0	12.4059	0	13.0711
Migration of lymphatic system cells	N/A	N/A	N/A	-3.315	0	0	0	13.1999	0	0	0	11.5609
Migration of macrophages	N/A	-1.834	N/A	-2.687	0	16.9024	0	8.2102	0	15.2448	0	6.83772
Migration of mononuclear leukocytes	3.529	2.844	N/A	-3.776	30.0452	26.507	0	15.5409	27.4939	24.5225	0	13.7716
Migration of myeloid cells	N/A	-1.699	N/A	-3.058	0	17.8258	0	19.5233	0	16.1268	0	17.5366
Migration of neutrophils	N/A	-1.789	N/A	-3.114	0	13.9846	0	15.6208	0	12.4483	0	13.8487
Migration of phagocytes	2.555	-1.286	N/A	-3.673	13.3645	26.4724	0	26.1362	11.5644	24.4917	0	23.6542
Mobilization of Ca2+	2.103	0.844	N/A	-2.986	12.0238	33.1853	0	18.2158	10.2907	30.9952	0	16.3142
Myelitis	2.39	0.08	N/A	-1.586	11.1495	15.5055	0	8.49468	9.47202	13.9081	0	7.09757
Organismal death	-1.09	N/A	1.94	2.115	17.8299	0	4.57385	8.5609	15.8514	0	2.84741	7.15699
Organization of cytoskeleton	N/A	N/A	N/A	-2.843	0	0	0	7.18709	0	0	0	5.90027
Phagocytosis	N/A	-1.765	N/A	-4.54	0	18.5398	0	22.1845	0	16.8038	0	20.0499
Phagocytosis by bone marrow-derived macrophages	N/A	N/A	N/A	-2.777	0	0	0	7.31753	0	0	0	6.01525
Phagocytosis by macrophages	N/A	-1.887	N/A	-3.356	0	17.5299	0	16.2136	0	15.8502	0	14.4104
Phagocytosis of antigen presenting cells	N/A	-1.723	N/A	-3.07	0	17.9229	0	16.7574	0	16.2139	0	14.927
Phagocytosis of bacteria	N/A	N/A	N/A	-2.596	0	0	0	7.80602	0	0	0	6.45994
Phagocytosis of blood cells	N/A	-1.692	N/A	-4.049	0	17.7335	0	22.8589	0	16.0403	0	20.6413
Phagocytosis of cells	N/A	-1.701	N/A	-4.288	0	18.7877	0	22.065	0	17.0363	0	19.9366
Phagocytosis of leukocytes	N/A	-1.755	N/A	-3.587	0	19.769	0	22.5272	0	17.978	0	20.3462
Phagocytosis of myeloid cells	N/A	-1.792	N/A	-4.256	0	16.546	0	22.474	0	14.9042	0	20.2999
Phagocytosis of neutrophils	N/A	N/A	N/A	-2.172	0	0	0	13.7174	0	0	0	12.0599
Phagocytosis of phagocytes	N/A	-1.817	N/A	-3.762	0	18.2272	0	21.8769	0	16.4975	0	19.7608
Phagocytosis of red blood cells	N/A	N/A	N/A	-3.095	0	0	0	9.38718	0	0	0	7.92561
Phagocytosis of tumor cell lines	N/A	N/A	N/A	-3.635	0	0	0	10.9613	0	0	0	9.42083
Polarization of cells	N/A	N/A	N/A	-2.2	0	0	0	10.2204	0	0	0	8.71082
Polarization of leukocytes	N/A	1.019	N/A	-2.883	0	10.2829	0	8.74923	0	8.92448	0	7.33087
Polarization of macrophages	N/A	N/A	N/A	-2.534	0	0	0	7.48079	0	0	0	6.16536
Polarization of myeloid cells	N/A	N/A	N/A	-2.143	0	0	0	7.8177	0	0	0	6.47059
Polarization of phagocytes	N/A	N/A	N/A	-2.143	0	0	0	7.61344	0	0	0	6.28639
Proliferation of B lymphocytes	2.256	0.68	N/A	-1.373	23.8725	35.4244	0	15.2935	21.6089	33.1538	0	13.5322
Proliferation of blood cells	2.268	0.748	N/A	-1.785	59.0776	71.2937	0	24.3557	54.8272	68.0304	0	21.9951
Proliferation of immune cells	2.288	0.879	0.358	-1.829	56.8093	76.1701	3.27607	25.4747	52.86	72.4457	2.07725	23.0575
Proliferation of lymphatic system cells	2.466	N/A	-0.029	-1.384	54.0649	0	3.29651	22.5487	50.4166	0	2.08244	20.3534
Proliferation of lymphocytes	2.56	1.067	0.187	-1.732	56.2181	74.1577	3.24166	22.7368	52.4448	70.8152	2.05756	20.5268
Quantity of antigen presenting cells	1.255	-1.779	N/A	-3.08	18.1586	29.9601	0	16.3051	16.1611	27.8325	0	14.496
Quantity of B lymphocytes	3.053	2.601	0.89	-1.118	23.8045	40.127	5.47244	19.0943	21.5454	37.7483	3.42093	17.1337
Quantity of blood cells	4.629	2.738	-0.77	N/A	52.7505	76.01	5.87469	0	49.2783	72.4457	3.65642	0
Quantity of Ca2+	1.195	0.625	N/A	-2.01	11.3307	16.674	0	8.96049	9.63902	15.0253	0	7.52862
Quantity of CD4+ T-lymphocytes	2.205	1.353	N/A	-2.019	27.3528	29.5121	0	16.9382	24.9658	27.4052	0	15.0951
Quantity of CD8+ T lymphocyte	2.567	0.859	N/A	N/A	18.347	15.5553	0	0	16.3411	13.9548	0	0
Quantity of cells	3.952	2.505	-0.382	-1.401	43.2843	58.2727	6.5061	27.8848	40.0754	55.4354	4.06289	25.2123
Quantity of connective tissue	-0.099	-1.028	2.136	-1.06	17.4228	10.9002	5.5368	9.54411	15.4647	9.50906	3.47251	8.07084
Quantity of double-positive thymocyte	3.527	1.735	N/A	N/A	11.3474	13.3676	0	0	9.65337	11.8589	0	0
Quantity of hematopoietic progenitor cells	3.118	2.52	-1.197	-0.292	21.3439	27.8537	3.79186	12.1469	19.1799	25.7991	2.32145	10.5608
Quantity of IgG	2.165	0.742	-0.149	-2.19	11.0049	37.2366	3.38927	14.4164	9.33889	34.9355	2.14919	12.7194
Quantity of leukocytes	4.405	2.931	-0.486	-2.018	53.594	81.2728	5.36807	36.8385	50.0427	77.2313	3.3642	33.3421
Quantity of lymphatic system cells	5.219	3.971	0.265	-2.078	47.2055	68.8189	4.40279	27.55	43.8582	65.7317	2.73773	24.9383
Quantity of lymphocytes	5.614	3.871	0.58	-2.123	46.2729	68.6013	4.37491	27.0572	42.9768	65.5599	2.715	24.5309
Quantity of lymphoid cells	N/A	3.936	N/A	-2.005	0	69.408	0	27.7525	0	66.2696	0	25.1012
Quantity of lymphoid organ	3.488	1.928	N/A	-2.306	19.3627	21.3056	0	9.12636	17.2999	19.4843	0	7.68693
Quantity of lymphoid tissue	4.019	2.862	N/A	-2.371	26.7028	34.2127	0	17.4111	24.3389	32.0038	0	15.5449
Quantity of macrophages	0.289	-2.457	N/A	-2.462	12.1288	21.824	0	10.651	10.385	19.9867	0	9.12474
Quantity of metal ion	1.054	0.459	N/A	-2.177	10.6101	15.7267	0	8.608	8.96509	14.1198	0	7.2004
Quantity of mononuclear leukocytes	5.469	3.853	0.083	-1.927	47.2469	70.2027	4.56981	27.4421	43.8582	67.0063	2.84741	24.8488
Quantity of progenitor cells	2.582	N/A	N/A	N/A	21.9004	0	0	0	19.6915	0	0	0
Quantity of T lymphocytes	4.474	2.777	N/A	-3.159	38.3144	41.1914	0	18.2069	35.3429	38.7732	0	16.309
Quantity of thymocytes	3.081	2.157	N/A	N/A	14.885	19.0088	0	0	13.0203	17.2529	0	0
Recruitment of blood cells	N/A	N/A	N/A	-4.489	0	0	0	19.1748	0	0	0	17.21
Recruitment of cells	2.733	0.576	N/A	-4.55	17.3969	25.759	0	18.8009	15.441	23.8003	0	16.8568
Recruitment of granulocytes	1.459	-0.755	0.853	-4.093	10.4455	22.1962	3.8115	15.3004	8.81321	20.3337	2.33308	13.5364
Recruitment of leukocytes	2.59	0.621	N/A	-4.66	19.0549	27.1073	0	18.6327	17.0168	25.0787	0	16.7006
Recruitment of lymphocytes	2.251	1.699	N/A	N/A	12.5937	13.6876	0	0	10.8305	12.1686	0	0
Recruitment of myeloid cells	2.134	0.025	N/A	-4.293	13.3462	20.4477	0	14.8181	11.5476	18.6469	0	13.095
Recruitment of neutrophils	N/A	-1.024	1.414	-3.913	0	18.5525	3.56052	16.0182	0	16.8143	2.22161	14.2266
Recruitment of phagocytes	2.051	0.036	N/A	-4.357	13.3144	20.8123	0	15.7434	11.5189	19.0039	0	13.9603
Response of antigen presenting cells	N/A	-0.478	N/A	-3.275	0	22.0946	0	21.2696	0	20.235	0	19.186
Response of lymphocytes	N/A	0.059	0.565	-2.247	0	17.3222	3.28827	10.442	0	15.6481	2.08185	8.92185
Response of mononuclear leukocytes	N/A	-0.462	0.565	-2.576	0	20.168	3.58916	12.7477	0	18.3721	2.2354	11.1378
Response of myeloid cells	N/A	-1.407	N/A	-4.017	0	21.0235	0	27.1303	0	19.2074	0	24.5796
Response of phagocytes	N/A	-0.598	N/A	-3.591	0	27.1093	0	29.4324	0	25.0787	0	26.6351
Response of tumor cell lines	N/A	N/A	N/A	-3.287	0	0	0	9.60424	0	0	0	8.12494
Shape change of blood cells	0.818	0.496	N/A	-2.611	9.62831	11.2343	0	12.2554	8.05098	9.81816	0	10.6639
Shape change of leukocytes	N/A	N/A	N/A	-2.358	0	0	0	12.1056	0	0	0	10.5249
Stimulation of cells	N/A	2.205	N/A	N/A	0	11.5937	0	0	0	10.1533	0	0
T cell development	4.224	3.708	N/A	-3.383	25.5822	35.2135	0	13.9372	23.2613	32.9502	0	12.2604
T cell homeostasis	4.324	3.635	N/A	N/A	27.3238	36.233	0	0	24.9427	33.9398	0	0
T cell migration	3.028	3.416	N/A	N/A	20.8182	17.9728	0	0	18.6784	16.2597	0	0
Toxicity of cells	N/A	0.874	N/A	-2.365	0	15.0829	0	12.801	0	13.5053	0	11.1836
Transmigration of cells	1.838	-0.217	N/A	-3.011	10.6903	18.1589	0	14.7108	9.03763	16.4335	0	12.9975
Transmigration of granulocytes	N/A	N/A	N/A	-2.073	0	0	0	10.2284	0	0	0	8.71585
Transmigration of leukocytes	1.926	-0.085	N/A	-2.665	10.0416	16.2823	0	14.1025	8.4347	14.6525	0	12.4213
Transmigration of phagocytes	N/A	-0.348	N/A	-2.041	0	11.2892	0	13.4409	0	9.87107	0	11.7897
Tumorigenesis of lymphocytes	0.104	-0.696	N/A	2.401	31.3025	17.7528	0	7.54033	28.6857	16.0578	0	6.21913
Tyrosine phosphorylation of protein	N/A	0.155	1.697	-3.036	0	23.0519	3.28146	12.6826	0	21.1658	2.07862	11.0765
© 2000-2023 QIAGEN. All rights reserved.
